# Supplementary material for: Skin Anti-Aging Efficacy of Enzyme-Treated Supercritical Caviar Extract: A Randomized, Double-Blind, Placebo-Controlled Clinical Trial
Source: Nutrients. 2023 Dec 30;16(1):137. doi: 10.3390/nu16010137 (PMC10780664; doi:10.3390/nu16010137)
Supplement: Supplementary file 1 [file nutrients-16-00137-s001.zip]

Archive with 1 entries (1 files):
- nutrients-2796476-supplementary.pdf
